# Supplementary material for: Molecular Characterization of Acyl-CoA Oxidase (ACX) Family Genes in Maize Reveals Their Role in Disease Resistance
Source: Genes (Basel). 2025 Apr 25;16(5):486. doi: 10.3390/genes16050486 (PMC12110984; doi:10.3390/genes16050486)
Supplement: Supplementary file 1 [file genes-16-00486-s001.zip]

Archive with 1 entries (1 files):
- genes-3578140-supplementary.pdf
